# Supplementary material for: The transcriptional repressor HDAC7 promotes apoptosis and c-Myc downregulation in particular types of leukemia and lymphoma
Source: Cell Death Dis. 2015 Feb 12;6(2):e1635–. doi: 10.1038/cddis.2014.594 (PMC4669785; doi:10.1038/cddis.2014.594)
Supplement: Supplementary Dataset S1 [file cddis2014594x9.xls]

## Sheet: Hoja1
ID	logFC	AveExpr	t	P.Value	adj.P.Val	B	Gene
11720696_a_at	5.84394	7.36085	25.1686	1.67233e-09	4.12947e-05	7.9197	HDAC7
11744955_a_at	2.05309	4.87016	3.53597	0.00658624	0.270606	-2.1256	ANXA1
11755973_a_at	2.01599	4.06032	8.70007	1.30369e-05	0.0377401	3.36552	TNFAIP2
11747630_a_at	2.00382	3.89065	5.34075	0.000505126	0.117118	0.270724	XAF1
11729732_x_at	1.85114	5.17904	3.81411	0.00430333	0.232318	-1.72288	FXYD2
11721887_a_at	1.83506	4.58344	6.63541	0.000105881	0.0706627	1.65545	CRYM
11757907_x_at	1.81903	7.09607	3.75816	0.00468417	0.23898	-1.80305	HSPA1A
11733950_at	1.70768	3.80468	5.36433	0.000489977	0.116192	0.298402	GBP4
11757793_s_at	1.64377	2.72718	6.86304	8.22115e-05	0.064446	1.87188	TFPI
11732480_s_at	1.61319	5.43981	9.19173	8.39576e-06	0.0318949	3.69857	ITGAM
11731798_a_at	1.54249	3.21996	6.78576	8.95245e-05	0.0680194	1.79926	LGALS2
11718743_a_at	1.48511	2.35702	3.70958	0.00504383	0.246913	-1.87302	CXCL12
11734727_a_at	1.47055	5.72457	10.5574	2.72179e-06	0.0181496	4.50361	IL16
11750623_a_at	1.46711	4.29714	7.75554	3.22227e-05	0.0408039	2.65058	FILIP1L
11740393_at	1.46318	6.45119	7.31289	5.07314e-05	0.0503682	2.27783	TNFRSF9
11756900_a_at	1.45859	6.13985	5.27591	0.000549482	0.118069	0.194099	CR2
11729120_x_at	1.45827	6.34556	6.23814	0.000167135	0.0788911	1.25904	HSPA1B
11729747_a_at	1.45694	3.75914	8.48358	1.5927e-05	0.0408039	3.21072	IL10RA
11729119_a_at	1.4325	5.62306	4.89305	0.000914307	0.143075	-0.273073	NA
11717886_a_at	1.40016	5.75871	6.44847	0.000130937	0.0723572	1.47192	PLAU
11721202_at	1.38639	5.25758	6.30599	0.000154388	0.0762461	1.32846	RNASE6
11724770_s_at	1.38639	6.31835	10.7096	2.41977e-06	0.0181496	4.58355	FCGR2A
11733240_at	1.37837	4.48967	4.04947	0.00302616	0.208434	-1.39059	IRAK2
11723235_a_at	1.36992	5.0415	3.49054	0.00706688	0.277208	-2.19231	IFI44L
11755223_a_at	1.34675	3.47248	5.7131	0.00031507	0.0984812	0.696945	JHDM1D
11725057_s_at	1.33851	2.00839	6.40748	0.000137258	0.0723572	1.43097	NEDD9
11748907_a_at	1.33842	5.67247	5.46902	0.000428398	0.112711	0.420185	RARRES3
11749171_a_at	1.32724	5.45192	6.58811	0.000111683	0.0707126	1.60951	UPB1
11746823_a_at	1.32	6.32619	10.4587	2.94003e-06	0.0181496	4.45076	RASSF4
11738441_at	1.31765	4.42415	4.53522	0.00150002	0.157464	-0.732505	CCL17
11716019_at	1.29892	6.17486	5.22267	0.000589065	0.121248	0.130637	RAB31
11727312_at	1.29665	4.1444	5.7503	0.000300872	0.0968607	0.738245	BHLHE22
11746658_a_at	1.23384	5.33594	5.64206	0.000344257	0.103032	0.617418	CD86
11751859_a_at	1.2327	4.47772	4.34314	0.00197177	0.176409	-0.988103	PDCD1LG2
11726966_a_at	1.23216	3.43728	8.06884	2.36489e-05	0.0408039	2.89937	CXCR5
11737067_a_at	1.22517	5.88412	4.8399	0.000982904	0.144901	-0.339914	TGM5
11743128_x_at	1.19778	6.66619	10.7357	2.37163e-06	0.0181496	4.59713	CD82
11732854_x_at	1.1874	3.57867	4.55447	0.00145989	0.157464	-0.707225	SCARF1
11756903_a_at	1.16803	3.57835	7.9613	2.62701e-05	0.0408039	2.81533	HHAT
11755897_a_at	1.16312	5.70668	3.96878	0.0034115	0.215498	-1.50359	FN1
11756162_s_at	1.14947	4.14116	6.71107	9.72752e-05	0.0682067	1.72823	PPAP2B
11756058_a_at	1.14731	3.92209	4.58413	0.00140032	0.155408	-0.668409	CEACAM1
11723128_a_at	1.14603	4.0435	7.3342	4.96117e-05	0.0503682	2.29637	HERC6
11757926_s_at	1.145	3.21701	7.82995	2.99143e-05	0.0408039	2.71076	SLC9A9
11725158_at	1.13027	5.52863	3.36074	0.00865394	0.295904	-2.38421	STEAP1
11745803_x_at	1.13012	3.19457	4.71591	0.0011655	0.148732	-0.497757	TPM1
11731181_a_at	1.11584	3.35387	3.76535	0.00463332	0.23786	-1.79273	EPSTI1
11746622_a_at	1.11088	3.19815	4.80216	0.00103498	0.145035	-0.387681	PHC1
11721248_s_at	1.1103	5.93269	9.23953	8.05252e-06	0.0318949	3.72963	GNG2
11725472_a_at	1.10338	4.49277	4.68145	0.00122252	0.151978	-0.542104	PAQR8
11746872_a_at	1.0985	3.44584	3.9499	0.00350896	0.216617	-1.53016	COL1A1
11741129_s_at	1.09637	4.53782	3.85718	0.00403251	0.227081	-1.66146	CAPN2
11741153_a_at	1.08159	7.01038	7.924	2.72526e-05	0.0408039	2.78585	NCF2
11762328_a_at	1.03648	3.6921	5.788	0.000287186	0.0968607	0.779879	TRDV2
11758608_s_at	1.02412	3.04351	5.35522	0.000495772	0.116192	0.287717	CSF2RB
11742621_at	1.02041	3.02539	4.6592	0.0012609	0.153556	-0.57083	OR5B21
11717563_a_at	1.01213	3.72532	3.71512	0.00500137	0.246014	-1.86503	DTX3L
11739564_s_at	1.01157	3.92154	4.04573	0.00304298	0.208434	-1.39582	ITPR1
11720751_a_at	1.00981	6.30606	5.14885	0.000649135	0.127722	0.0418501	INPP1
11735871_s_at	1.00371	5.57838	6.99278	7.13609e-05	0.0607626	1.99188	CCR8
11723190_at	1.00122	5.02201	3.69177	0.0051829	0.247403	-1.89876	ADAM19
11725496_a_at	0.998752	2.94771	4.09894	0.00281307	0.202812	-1.32183	AGPAT9
11731603_at	0.987857	3.84698	6.00902	0.000219433	0.0854923	1.01923	TMEM154
11727116_a_at	0.98041	3.47358	4.53139	0.00150813	0.157464	-0.737532	PLA1A
11733194_s_at	0.975141	5.44618	6.96577	7.34835e-05	0.0608691	1.96709	FMNL3
11743000_at	0.973095	7.5231	8.33397	1.83348e-05	0.0408039	3.1007	CD83
11737911_a_at	0.972936	4.01734	6.05477	0.000207712	0.0836954	1.06778	GPR84
11719028_a_at	0.971705	3.0733	5.50742	0.000407957	0.109497	0.464399	PSD3
11735480_a_at	0.970571	5.27393	4.11905	0.00273107	0.200114	-1.29399	FAM160A1
11715683_a_at	0.967733	5.46514	5.26913	0.000554364	0.118069	0.186036	KRT7
11752271_a_at	0.966245	5.53313	4.74068	0.0011263	0.146009	-0.466018	CMKLR1
11748084_a_at	0.960556	3.58809	8.17304	2.13812e-05	0.0408039	2.97948	MFGE8
11748775_a_at	0.960395	5.00107	3.36032	0.00865962	0.295904	-2.38483	UPP1
11731615_s_at	0.959334	3.80191	4.31171	0.00206304	0.179376	-1.03051	CNR1
11728316_at	0.957888	5.10505	5.04507	0.00074506	0.132209	-0.0845514	CD274
11730576_a_at	0.95731	3.92467	3.61752	0.00580767	0.259061	-2.00648	ALPK1
11719648_a_at	0.954769	5.79728	6.33699	0.00014892	0.0742885	1.35994	CASP7
11721693_a_at	0.951785	4.9036	5.07209	0.000718692	0.130972	-0.0514629	CYB561
11760047_at	0.946867	4.28126	5.73843	0.000305325	0.0968607	0.725092	LINC00268
11743636_at	0.943224	3.44456	4.61847	0.00133459	0.154592	-0.623651	TNFAIP6
11724930_a_at	0.93991	2.97907	6.0892	0.00019934	0.0836954	1.1041	DTX1
11747155_s_at	0.935821	2.01918	3.54852	0.00645966	0.26935	-2.10723	FXYD6
11719886_a_at	0.933266	5.7245	3.76791	0.00461531	0.237732	-1.78905	IFI44
11739232_x_at	0.925564	6.22552	9.21017	8.26146e-06	0.0318949	3.71058	RASSF2
11725917_s_at	0.925451	5.34825	7.83609	2.97321e-05	0.0408039	2.7157	RNF19B
11723076_x_at	0.924447	6.54318	8.73524	1.26244e-05	0.0377401	3.39019	BCL9L
11732437_at	0.919288	3.61403	6.34192	0.000148069	0.0742885	1.36494	RHOV
11739332_at	0.911421	5.17404	4.38644	0.00185301	0.170775	-0.929936	SSTR2
11720062_s_at	0.904611	6.9381	5.45426	0.000436544	0.112876	0.403134	IER3
11755363_a_at	0.904453	5.24412	5.70408	0.000318624	0.0989657	0.686889	WDR91
11756983_a_at	0.903471	7.0814	6.0197	0.000216633	0.0854923	1.0306	F11R
11743036_s_at	0.903037	6.08937	5.53163	0.000395622	0.109155	0.492132	2012-02-01
11754403_x_at	0.900764	5.45108	6.23142	0.000168459	0.0788911	1.25213	PARP14
11718872_a_at	0.900078	6.13264	5.87481	0.000258186	0.0937558	0.874833	DHRS1
11742243_a_at	0.895484	3.26415	8.2787	1.93236e-05	0.0408039	3.0594	ATF3
11736539_x_at	0.891215	4.74812	4.94074	0.000857128	0.138787	-0.213501	RAB7L1
11742022_s_at	0.876425	4.5316	5.61857	0.000354541	0.103604	0.590946	IKZF1
11758009_s_at	0.861629	4.76027	3.67979	0.00527868	0.249706	-1.91609	AMPD3
11746966_a_at	0.861596	5.71679	3.49078	0.00706433	0.277208	-2.19197	DNASE1L3
11754202_a_at	0.861111	5.47346	4.02645	0.00313116	0.210388	-1.42273	CAPG
11751651_s_at	0.86019	5.59865	5.73675	0.000305963	0.0968607	0.723223	PLSCR1
11755482_x_at	0.859803	5.94471	4.99843	0.000793075	0.13586	-0.141971	GPR132
11719891_s_at	0.852779	7.68687	4.59109	0.00138674	0.155355	-0.65933	CRYZ
11731705_at	0.85106	8.80123	5.35548	0.000495605	0.116192	0.288022	CCL22
11724950_a_at	0.847527	5.53625	6.36535	0.000144102	0.0736698	1.38861	CPEB2
11721973_at	0.843968	3.25929	4.1855	0.00247773	0.189787	-1.20243	PHF16
11753508_a_at	0.842785	5.18089	4.96166	0.000833276	0.137633	-0.187494	ZC3H12D
11724424_at	0.837944	3.97217	4.87934	0.000931488	0.144304	-0.290263	GPR68
11763675_at	0.835104	6.68341	6.66218	0.000102744	0.0704741	1.6813	C1orf38
11724884_x_at	0.833197	3.75288	3.51127	0.00684315	0.274315	-2.16184	HAPLN3
11755841_a_at	0.832061	5.42345	4.34448	0.00196796	0.176388	-0.986294	KIF26B
11751600_a_at	0.8267	3.99903	4.07606	0.00290957	0.204584	-1.35359	DAPP1
11722852_s_at	0.826366	7.11419	7.85043	2.93112e-05	0.0408039	2.72721	BIRC3
11718296_a_at	0.825027	5.94778	6.70672	9.77488e-05	0.0682067	1.72407	SEMA4B
11732662_at	0.818232	4.19132	6.08481	0.000200388	0.0836954	1.09948	OTP
11721702_a_at	0.818188	2.76923	3.59615	0.00600185	0.262772	-2.03762	CMTM7
11728424_x_at	0.816116	6.31053	4.28521	0.00214352	0.181685	-1.06639	PILRA
11732167_a_at	0.812992	3.32099	3.4185	0.00790597	0.290725	-2.29859	STAG3
11744735_a_at	0.810699	4.79921	5.96977	0.000230065	0.0867327	0.977307	TMEM200A
11756143_s_at	0.810479	6.01044	5.09605	0.000696154	0.129249	-0.0222297	ADPRH
11721621_a_at	0.806976	3.89331	5.39938	0.000468352	0.113251	0.339385	KATNAL1
11745271_x_at	0.806629	5.43519	5.28091	0.000545916	0.118069	0.200032	OPTN
11723679_s_at	0.805925	2.51067	5.52726	0.000397816	0.109155	0.487137	CD69
11742791_at	0.801502	3.36022	4.82992	0.000996393	0.145035	-0.352519	ATP6AP1L
11731818_a_at	0.796881	6.10563	4.42788	0.00174652	0.166192	-0.874574	CD40
11734546_s_at	0.795628	6.09729	5.31604	0.000521559	0.117615	0.2416	SDCBP
11721455_s_at	0.794427	7.71758	4.92299	0.000877941	0.139415	-0.235622	SERPINA1
11752135_a_at	0.793589	5.59884	5.42523	0.000453067	0.113251	0.369476	DENND5A
11726276_at	0.791802	4.86227	5.47105	0.000427287	0.112711	0.422536	SNN
11730862_at	0.78548	3.72832	3.88968	0.00384016	0.223979	-1.6153	CTTNBP2NL
11762183_at	0.780782	2.81623	3.93009	0.00361443	0.21929	-1.5581	CR1
11746342_a_at	0.780438	6.23379	4.84532	0.000975658	0.144583	-0.333073	CFLAR
11717137_s_at	0.779904	5.35554	3.52032	0.00674782	0.272804	-2.14856	CDC42EP4
11738489_at	0.778877	4.35728	4.32118	0.00203508	0.178199	-1.01772	GPR174
11754357_a_at	0.778523	6.14969	7.25194	5.409e-05	0.0513709	2.22448	FLNB
11740065_at	0.776867	6.44117	4.30517	0.00208259	0.179602	-1.03935	IL17RA
11748449_a_at	0.774152	5.23748	5.55808	0.000382601	0.107359	0.522331	ITGA5
11728944_a_at	0.771395	5.36312	3.5083	0.00687474	0.275347	-2.16621	LST1
11734305_a_at	0.7705	5.26029	6.46746	0.000128118	0.0723572	1.4908	LACTB
11724828_at	0.768407	2.46804	3.40567	0.00806604	0.291402	-2.31758	CCL20
11721208_at	0.767426	5.99665	5.47641	0.00042438	0.112711	0.428712	IFFO2
11724180_a_at	0.76683	3.90187	3.68618	0.0052273	0.248226	-1.90683	DNAJB5
11737931_x_at	0.766399	3.03805	4.15372	0.0025956	0.194516	-1.24613	STMN4
11722598_s_at	0.766054	3.93797	4.69245	0.001204	0.151713	-0.527928	CXCR7
11757945_s_at	0.758573	5.06079	4.60238	0.00136496	0.155316	-0.644596	TP53BP2
11745245_a_at	0.757805	2.76418	4.62701	0.00131877	0.154592	-0.612554	ITGBL1
11734785_at	0.756829	4.56408	4.07728	0.00290435	0.204584	-1.3519	CLIC2
11726455_x_at	0.756485	2.30018	4.42945	0.00174263	0.166192	-0.872488	MYO5B
11739866_s_at	0.754429	5.48123	4.22274	0.00234682	0.186617	-1.15144	GPR107
11743515_s_at	0.75362	3.21662	4.42892	0.00174393	0.166192	-0.873185	LAMC2
11720447_s_at	0.752714	4.81744	4.65473	0.00126877	0.153825	-0.576616	SOX9
11748180_a_at	0.747357	5.55605	4.35596	0.00193577	0.174453	-0.970846	SERPINB8
11739126_a_at	0.745909	4.97943	4.07264	0.0029243	0.20485	-1.35834	DNAJB2
11733215_a_at	0.744529	4.53521	3.95068	0.00350488	0.216617	-1.52906	STAT4
11736047_a_at	0.743464	4.75444	4.4099	0.0017919	0.168561	-0.89856	ANTXR2
11755713_a_at	0.741486	6.57594	5.8305	0.000272568	0.0968421	0.826522	CLEC17A
11757624_s_at	0.739146	4.77774	4.48622	0.00160757	0.163272	-0.797117	PARP12
11716522_x_at	0.738365	3.53397	4.54921	0.00147074	0.157464	-0.714124	C10orf10
11724235_a_at	0.734507	6.70371	6.26544	0.000161874	0.0788631	1.28706	HGSNAT
11751127_a_at	0.730405	6.78036	3.56761	0.00627192	0.267252	-2.0793	SHISA5
11736473_a_at	0.729782	8.51377	4.18997	0.00246159	0.189787	-1.19629	TCF7
11743286_at	0.729497	7.87571	5.10606	0.000686958	0.128997	-0.0100351	DTX4
11739147_a_at	0.728448	8.51194	5.26561	0.000556908	0.118069	0.181861	MKNK2
11728858_at	0.727763	3.29431	5.66017	0.000336546	0.101967	0.637776	CEP19
11724095_a_at	0.727272	5.50912	5.63729	0.000346318	0.103032	0.612051	PDE4B
11721339_a_at	0.72478	3.33412	6.22597	0.000169541	0.0788911	1.24651	NCOA1
11718559_at	0.724151	3.87323	3.90469	0.00375459	0.22164	-1.59402	C20orf112
11725983_at	0.723462	7.67345	3.96776	0.00341666	0.215498	-1.50501	BHLHE40
11752620_s_at	0.72206	7.09715	3.70651	0.0050675	0.247117	-1.87745	YPEL5
11741374_x_at	0.720476	5.56201	4.62374	0.0013248	0.154592	-0.616801	ATM
11722909_a_at	0.720311	2.83804	4.52791	0.00151557	0.157907	-0.74212	GATS
11726000_x_at	0.717853	1.49526	5.131	0.000664633	0.127853	0.020243	CPNE4
11735680_a_at	0.717554	3.03516	5.29242	0.000537805	0.118045	0.213671	PPP4R4
11746441_a_at	0.716902	5.77416	4.26546	0.00220569	0.184003	-1.09321	TGFBR1
11740957_x_at	0.71635	5.02133	5.20751	0.000600888	0.122626	0.112486	SLC2A6
11725107_at	0.715734	4.76322	5.7966	0.000284163	0.0968607	0.789333	CDKN2D
11736157_a_at	0.714289	4.24721	5.26144	0.00055995	0.118069	0.176894	TBC1D2B
11751570_a_at	0.712062	2.31331	3.86874	0.00396294	0.226464	-1.64502	MS4A4A
11751335_a_at	0.710095	6.24701	3.50089	0.00695422	0.275826	-2.17709	MKRN1
11750067_a_at	0.709781	4.60127	4.81104	0.00102246	0.145035	-0.376417	SPIB
11735210_a_at	0.709424	6.79164	4.60077	0.00136805	0.155316	-0.646695	SGPP2
11715614_at	0.707326	6.03835	3.34256	0.0089043	0.299964	-2.41122	BTG2
11754203_a_at	0.706854	6.10277	4.54535	0.00147875	0.157464	-0.71919	PNPLA8
11730934_at	0.704574	6.08192	5.74612	0.000302432	0.0968607	0.733614	AKNA
11758056_s_at	0.702583	2.82385	4.87086	0.000942293	0.144304	-0.300917	TARSL2
11721125_at	0.700248	7.02078	5.68274	0.000327202	0.100368	0.663055	SPPL2A
11727584_a_at	0.700008	2.98554	4.75374	0.00110619	0.146009	-0.449316	SPIN3
11752507_x_at	0.693475	6.35639	4.91153	0.000891673	0.141142	-0.249939	LMNA
11757425_s_at	0.690426	4.39752	6.13034	0.000189818	0.0836954	1.14725	VCAM1
11726071_a_at	0.687239	2.77016	5.46365	0.000431344	0.112711	0.413983	MAP4K4
11759288_at	0.68686	4.56733	3.48275	0.007153	0.277224	-2.20379	TMX4
11731936_at	0.684899	5.00357	3.65862	0.00545256	0.253396	-1.94676	KCNN1
11716629_at	0.683666	7.51433	6.06781	0.000204496	0.0836954	1.08156	IER5
11759294_s_at	0.683366	6.02347	4.38001	0.00187015	0.170775	-0.938556	MLL
11734777_a_at	0.682598	5.47659	4.07136	0.00292982	0.204946	-1.36012	PCTP
11746079_a_at	0.681921	6.28493	4.93389	0.000865094	0.138871	-0.222029	ADCY7
11717349_a_at	0.681818	2.54159	5.13991	0.000656848	0.127853	0.0310344	RBP1
11746411_at	0.681811	2.14913	3.74369	0.00478837	0.240079	-1.82386	PABPC1P2
11748078_a_at	0.681482	5.76908	4.54237	0.00148498	0.157464	-0.723105	SLC43A2
11715917_a_at	0.680542	8.26023	4.15089	0.0026064	0.19503	-1.25003	CD44
11724256_s_at	0.677323	5.01804	3.82699	0.00422034	0.231071	-1.70447	OAS1
11728956_at	0.677297	4.27955	3.74941	0.00474687	0.239702	-1.81562	ZSWIM4
11752002_a_at	0.673512	4.6546	4.8626	0.000952945	0.144455	-0.311302	PLEKHG1
11746466_a_at	0.673399	6.40315	5.11496	0.000678903	0.128955	0.000777773	PRMT2
11753305_a_at	0.671879	3.05553	4.41832	0.00177048	0.166865	-0.887317	DLG4
11723687_a_at	0.669701	4.01294	4.80668	0.00102859	0.145035	-0.381947	FAM46A
11733187_a_at	0.666055	3.90861	3.56901	0.00625836	0.267252	-2.07725	IL7R
11729982_a_at	0.665243	3.28238	6.06489	0.000205213	0.0836954	1.07847	PARP11
11746854_a_at	0.663017	3.73402	6.05797	0.000206918	0.0836954	1.07116	SPINT1
11735064_at	0.662962	4.4799	5.03258	0.000757605	0.132209	-0.0998946	ITGB3
11744680_a_at	0.662037	4.09291	3.95181	0.00349896	0.216617	-1.52747	SLC7A11
11734606_a_at	0.660174	6.03607	5.13366	0.000662293	0.127853	0.0234738	CXCR3
11752948_a_at	0.659654	6.35772	4.76506	0.00108909	0.145761	-0.434878	PRCP
11725019_a_at	0.659132	2.6355	5.67494	0.000330397	0.100722	0.654334	MST1R
11717290_s_at	0.657416	9.37216	5.59996	0.000362927	0.103604	0.569903	SQSTM1
11735120_a_at	0.653661	5.71708	3.62718	0.00572207	0.258073	-1.99243	SREBF1
11759546_a_at	0.653607	7.85766	4.80714	0.00102794	0.145035	-0.381364	CXXC5
11718920_a_at	0.651491	5.69182	4.75725	0.00110086	0.146009	-0.444838	IQSEC1
11737629_s_at	0.651218	3.84557	3.48172	0.00716447	0.277224	-2.20531	TLR6
11746737_a_at	0.651153	5.15328	3.63312	0.00567007	0.257098	-1.98378	TMBIM1
11726046_s_at	0.650864	6.7516	4.35726	0.00193215	0.174453	-0.969093	FCGR2B
11724117_x_at	0.649297	5.18328	4.86179	0.000954	0.144455	-0.312324	SAMD9L
11719534_a_at	0.648404	2.24069	3.5614	0.00633235	0.267977	-2.08838	STX3
11734521_x_at	0.648049	2.81485	4.77245	0.00107807	0.145761	-0.425452	SCLT1
11723545_a_at	0.647789	6.79929	6.05212	0.000208373	0.0836954	1.06497	PLD1
11727823_x_at	0.646416	4.05625	3.79913	0.00440196	0.234353	-1.7443	TPMT
11718192_s_at	0.645201	6.59743	5.29415	0.000536595	0.118045	0.215723	VEZF1
11725999_s_at	0.64481	7.56104	4.49118	0.00159631	0.162948	-0.790554	FAS
11751882_a_at	0.644208	3.55791	3.62803	0.00571462	0.257973	-1.99119	LYST
11730349_a_at	0.642558	3.55834	5.54743	0.000387788	0.108199	0.510183	KIAA1609
11719718_a_at	0.641711	6.21531	5.24349	0.000573228	0.119882	0.155515	SYK
11750107_a_at	0.637897	4.90792	5.09721	0.000695079	0.129249	-0.0208123	SEL1L3
11729515_a_at	0.637831	2.22055	4.39166	0.00183924	0.170481	-0.922956	SLC26A9
11746779_a_at	0.637356	6.06457	3.35176	0.00877667	0.297491	-2.39755	NCOA7
11720382_at	0.636097	4.55529	4.26989	0.00219158	0.183136	-1.08719	STX6
11727621_a_at	0.636073	5.05302	3.48259	0.0071547	0.277224	-2.20401	LIPH
11732516_a_at	0.63594	5.87971	4.13753	0.00265796	0.196595	-1.26846	CERS4
11722424_a_at	0.630878	5.79832	3.38493	0.00833202	0.293289	-2.34831	NEDD4L
11737209_a_at	0.630852	4.67201	3.79805	0.00440917	0.234353	-1.74585	IPP
11722777_a_at	0.630823	2.97561	5.63741	0.000346268	0.103032	0.612183	ENPP2
11756807_a_at	0.62893	6.43891	3.89716	0.00379727	0.222987	-1.60469	RIPK1
11719219_a_at	0.628861	6.99594	4.6097	0.00135106	0.155316	-0.635065	UNC119
11732485_a_at	0.627601	2.07072	4.98162	0.000811187	0.13586	-0.162753	BTNL8
11731340_at	0.626877	3.30592	3.88327	0.00387732	0.224856	-1.62439	NOD2
11749908_x_at	0.624065	4.57403	5.57065	0.000376579	0.106884	0.536635	SYT11
11745142_a_at	0.621888	2.19232	4.28885	0.00213226	0.181685	-1.06145	CEP89
11738884_x_at	0.621334	4.55071	4.48514	0.00161004	0.163272	-0.79855	CASP1
11723863_a_at	0.621151	5.62195	4.03449	0.00309407	0.209061	-1.4115	DOCK10
11715807_a_at	0.619704	3.38233	3.5781	0.00617113	0.266405	-2.06396	STARD10
11740384_a_at	0.619455	8.93817	4.17969	0.00249883	0.189787	-1.21041	KSR1
11724273_a_at	0.618391	3.91327	4.1394	0.00265066	0.196595	-1.26587	PTPRK
11721560_a_at	0.617617	4.82658	3.88295	0.00387917	0.224856	-1.62484	AHCYL2
11734761_a_at	0.617483	5.42811	3.60202	0.00594783	0.261351	-2.02906	HIP1
11726433_a_at	0.617294	7.29086	4.01386	0.00319021	0.212048	-1.44034	OSBPL3
11743722_x_at	0.61687	7.64912	4.09672	0.0028223	0.203043	-1.32491	MARCKSL1
11716657_at	0.615028	5.88666	4.46655	0.00165305	0.164882	-0.823172	TRAF4
11749780_a_at	0.614392	6.91352	3.53609	0.00658499	0.270606	-2.12543	BCAT1
11736850_a_at	0.611992	4.05061	4.43184	0.00173668	0.166192	-0.869294	FSD1L
11749552_a_at	0.611048	5.92876	3.47607	0.00722758	0.278208	-2.21361	LAMP3
11734088_a_at	0.611029	3.64896	3.88063	0.0038927	0.225249	-1.62813	CBFA2T3
11759956_a_at	0.609601	2.81126	3.96929	0.00340887	0.215498	-1.50286	ACTR3C
11754795_a_at	0.608594	3.51332	3.38029	0.00839287	0.294126	-2.3552	PIGV
11718005_a_at	0.608024	7.92869	4.65836	0.00126237	0.153556	-0.571916	CDC25B
11751922_a_at	0.607488	5.47769	4.49227	0.00159384	0.162948	-0.789109	LRP6
11726663_a_at	0.606646	5.37938	4.06551	0.00295524	0.20614	-1.36825	ZMIZ2
11722326_at	0.604698	4.54042	4.94301	0.000854498	0.138787	-0.210668	ZBTB34
11756864_a_at	0.602518	6.29315	3.93587	0.00358333	0.218477	-1.54995	ZFAND3
11733250_at	0.602344	5.22652	4.20022	0.00242507	0.188605	-1.18225	ARHGAP31
11726737_x_at	0.601324	3.65626	4.05247	0.00301277	0.20821	-1.38641	PDLIM7
11735149_at	0.600308	5.511	4.66185	0.00125626	0.153556	-0.567404	ANGPTL6
11751419_s_at	0.600194	5.55389	4.87319	0.000939314	0.144304	-0.297991	TMEM185A
11724715_a_at	0.600047	2.85011	3.80316	0.00437518	0.233845	-1.73853	PJA1
11726426_a_at	0.598256	5.63356	3.89117	0.00383156	0.223935	-1.61318	DENND4C
11732356_at	0.597702	3.41237	3.67538	0.00531439	0.250675	-1.92247	ZNRF1
11735998_a_at	0.595152	4.89325	3.51584	0.0067949	0.273293	-2.15514	APOL1
11725368_at	0.594131	2.65193	3.55779	0.00636774	0.268381	-2.09365	LRG1
11733790_at	0.593031	3.46733	3.65983	0.00544246	0.253396	-1.945	HSDL1
11727180_a_at	0.59074	3.84541	3.50734	0.00688497	0.275347	-2.16762	PHTF1
11715779_a_at	0.590233	6.91831	4.65352	0.00127092	0.153825	-0.578187	HNRNPH2
11743007_at	0.589891	4.45515	3.40412	0.0080857	0.291402	-2.31988	NFKBIE
11750359_x_at	0.589442	3.19038	3.56665	0.00628114	0.267401	-2.08069	CD68
11758834_at	0.589352	6.42817	5.01371	0.000776986	0.134169	-0.123118	RNF43
11749827_a_at	0.589289	3.19647	3.75497	0.00470695	0.239647	-1.80764	CYBB
11762239_s_at	0.588733	3.67453	3.80757	0.00434607	0.233299	-1.73222	TMEM128
11758683_s_at	0.588037	8.22539	5.15014	0.000648028	0.127722	0.0434132	PHF15
11739071_a_at	0.587824	5.17587	4.67882	0.00122699	0.151978	-0.545496	EPDR1
11732017_a_at	0.587632	1.74658	4.6916	0.00120542	0.151713	-0.529023	IL18RAP
11735139_at	0.585288	4.46617	3.86973	0.00395704	0.226464	-1.64361	TNFSF9
11762707_a_at	0.584423	2.48487	3.94464	0.00353666	0.217783	-1.53758	C14orf182
11731150_at	0.583598	4.65221	3.78858	0.00447288	0.235612	-1.75941	CBLN3
11724563_at	0.582562	7.18388	4.94699	0.00084992	0.138787	-0.205717	RHOF
11750987_x_at	0.582467	7.14405	4.86969	0.000943791	0.144304	-0.302383	TNIP1
11723835_at	0.581512	5.19897	3.49767	0.00698909	0.275826	-2.18183	C2orf42
11722904_a_at	0.580977	4.71379	3.93381	0.00359437	0.218784	-1.55285	TBC1D9
11717686_a_at	0.580651	5.73785	4.53467	0.00150117	0.157464	-0.733219	JAK1
11751606_x_at	0.579719	7.10271	3.4989	0.00697579	0.275826	-2.18003	SP140
11759092_at	0.579157	5.92141	4.00802	0.00321799	0.212368	-1.44852	USP12
11735276_a_at	0.578613	5.82992	3.39203	0.00823998	0.292971	-2.33779	IL18R1
11751806_a_at	0.577504	5.51748	4.76838	0.00108412	0.145761	-0.430636	STARD4
11722053_a_at	0.575449	3.79807	3.61317	0.00584659	0.259658	-2.01281	NQO2
11756177_s_at	0.574095	6.64567	4.80538	0.00103043	0.145035	-0.383597	CMTM6
11727118_a_at	0.573641	4.51061	3.98363	0.00333686	0.215498	-1.48272	CFP
11762561_at	0.573276	3.31895	3.73033	0.00488678	0.243012	-1.8431	SLC35E4
11721904_a_at	0.572534	7.53266	3.99617	0.00327515	0.214234	-1.46512	CCDC28B
11715265_at	0.571581	3.64133	3.8619	0.00400394	0.226464	-1.65474	FIG4
11723095_a_at	0.569829	5.01561	4.06135	0.00297347	0.206537	-1.37405	CYLD
11738475_a_at	0.569758	5.75743	3.70095	0.00511066	0.247375	-1.88548	PARP15
11721543_a_at	0.569461	5.5772	3.53811	0.00656447	0.270161	-2.12247	CSRNP1
11755843_a_at	0.567627	3.6344	4.59475	0.00137963	0.155355	-0.654549	PCNXL2
11727006_a_at	0.567389	4.31964	3.80084	0.00439055	0.234353	-1.74184	TAGAP
11717134_a_at	0.567311	4.98311	4.22617	0.00233514	0.186617	-1.14675	MAFG
11749946_a_at	0.567201	4.20863	3.37226	0.008499	0.2957	-2.3671	FLVCR2
11760582_a_at	0.566555	2.32815	4.31897	0.00204156	0.17845	-1.02069	NOSIP
11717871_s_at	0.565985	7.04534	3.75211	0.00472745	0.23969	-1.81175	KANK2
11763292_at	0.565966	3.44264	5.04539	0.000744744	0.132209	-0.0841608	ENDOV
11719657_a_at	0.564962	2.594	4.00653	0.00322513	0.212368	-1.45061	MMP9
11753882_a_at	0.564322	10.0134	3.8842	0.00387186	0.224856	-1.62306	IL2RG
11744214_s_at	0.564132	6.01314	3.8696	0.00395781	0.226464	-1.6438	TRAFD1
11730928_a_at	0.559935	5.41646	3.98468	0.00333163	0.215498	-1.48124	IKBKB
11754169_a_at	0.557958	4.88429	3.65086	0.00551783	0.254557	-1.95802	PPM1M
11757843_s_at	0.557929	7.00166	4.21304	0.00238018	0.18688	-1.1647	PEA15
11741772_a_at	0.557916	4.72594	3.44287	0.00761105	0.285445	-2.26258	TCEA2
11724051_at	0.556886	3.68681	4.29015	0.00212827	0.181685	-1.0597	TRIM68
11727045_at	0.554954	2.51504	3.72706	0.00491116	0.243517	-1.84781	CNIH3
11747265_x_at	0.554225	4.65089	3.52614	0.00668726	0.27133	-2.14002	BCAS1
11748569_a_at	0.551788	5.08658	4.08686	0.00286359	0.204032	-1.33859	IZUMO4
11739907_at	0.55161	2.17404	3.79391	0.00443688	0.234353	-1.75177	CLDN16
11759297_at	0.551317	1.9992	4.59097	0.00138696	0.155355	-0.659479	FAM114A1
11759966_at	0.550225	3.881	3.76047	0.00466779	0.23896	-1.79974	ITPKB
11727905_a_at	0.549859	3.74046	3.85921	0.00402023	0.226706	-1.65858	IL13RA1
11752596_s_at	0.549669	4.5629	3.70504	0.00507885	0.247117	-1.87957	TPP1
11739739_a_at	0.549635	8.73292	3.49853	0.00697976	0.275826	-2.18057	IL21R
11722596_a_at	0.549215	6.83118	3.7005	0.00511419	0.247375	-1.88613	AKAP13
11753052_a_at	0.54918	6.314	4.551	0.00146705	0.157464	-0.711781	TNK2
11740621_a_at	0.548823	7.52943	4.67841	0.00122768	0.151978	-0.546022	KDM2B
11721411_a_at	0.548687	4.00638	3.74512	0.00477798	0.239919	-1.8218	BSPRY
11729681_a_at	0.546916	2.46795	3.54751	0.00646974	0.269405	-2.1087	PHYH
11753928_a_at	0.545619	6.17829	4.23124	0.00231798	0.185837	-1.13983	ST3GAL2
11735290_a_at	0.544997	6.55325	3.77501	0.0045659	0.237359	-1.77887	TNIP2
11754318_at	0.543747	6.53539	3.61908	0.00579375	0.259061	-2.00421	SSH1
11744576_a_at	0.542917	3.89023	3.76726	0.00461987	0.237732	-1.78998	EVC2
11718237_a_at	0.541267	4.10023	4.07448	0.00291635	0.204584	-1.35578	C1orf115
11749589_x_at	0.541216	5.51351	3.3891	0.00827784	0.292971	-2.34213	CTSS
11722708_a_at	0.540369	3.52458	3.77074	0.00459555	0.23765	-1.78499	FAM190B
11745742_s_at	0.540281	5.55018	3.66758	0.00537825	0.251763	-1.93377	FGD3
11739640_at	0.539734	5.81064	5.26894	0.000554498	0.118069	0.185814	DIP2A
11758424_s_at	0.539641	7.39327	4.36738	0.00190432	0.173518	-0.955504	UNC119B
11735268_s_at	0.5395	7.02083	3.82616	0.00422563	0.231104	-1.70566	SLC41A2
11725992_a_at	0.539394	5.45635	4.66875	0.00124427	0.15248	-0.55849	SNX11
11742710_a_at	0.536963	9.46886	5.05757	0.000732729	0.132209	-0.0692218	SRGN
11752095_a_at	0.53644	8.06875	3.62147	0.00577254	0.259061	-2.00074	PTPRC
11747110_a_at	0.536309	6.5285	3.78174	0.00451948	0.235744	-1.76921	PASK
11722655_s_at	0.534301	6.3559	3.6929	0.00517396	0.247403	-1.89712	STK17A
11758838_at	0.534254	6.1754	4.84875	0.00097111	0.144455	-0.328753	SPTLC2
11737801_a_at	0.533372	5.95794	4.44976	0.00169295	0.165565	-0.845455	ECE1
11725169_at	0.532163	3.48905	3.6182	0.00580158	0.259061	-2.00549	MOBKL2B
11724173_at	0.531891	4.12336	4.69261	0.00120372	0.151713	-0.527711	SDSL
11719337_a_at	0.531707	7.0784	3.54324	0.00651262	0.270102	-2.11496	SLC23A2
11757266_s_at	0.53118	6.40969	3.78801	0.00447672	0.235612	-1.76022	GPX3
11718563_a_at	0.53025	5.29587	3.54112	0.00653398	0.270115	-2.11806	ANKRD10
11720628_s_at	0.530109	6.49317	4.47848	0.00162531	0.163811	-0.807364	ATP6V1D
11736217_at	0.528156	1.9096	3.41752	0.00791806	0.290816	-2.30004	MAP3K8
11726479_a_at	0.527122	7.20771	3.43557	0.00769821	0.286068	-2.27337	MX2
11716733_at	0.526753	6.95709	3.91421	0.00370137	0.220768	-1.58054	IRF1
11732245_a_at	0.525984	4.66016	3.4382	0.00766663	0.285754	-2.26947	APOL6
11731156_x_at	0.525116	5.77542	4.7948	0.00104549	0.145035	-0.397028	APAF1
11748527_a_at	0.523217	4.8522	4.49969	0.00157719	0.162273	-0.779308	ARHGAP24
11716051_at	0.5232	6.54399	4.77672	0.00107177	0.145761	-0.420024	LAMC1
11745708_x_at	0.5231	2.52948	3.69375	0.00516717	0.247403	-1.89588	RDM1
11745769_a_at	0.522233	2.01982	4.61571	0.00133976	0.154592	-0.627251	NOTCH2
11736386_at	0.521991	6.44525	4.19611	0.00243963	0.189143	-1.18788	LHX2
11721021_a_at	0.521562	5.7296	3.87063	0.00395169	0.226464	-1.64233	MTMR3
11722635_at	0.520921	6.91635	4.96261	0.000832209	0.137633	-0.186313	IL2RB
11718566_s_at	0.52011	6.93362	3.91137	0.00371718	0.220895	-1.58456	KIAA1147
11735561_at	0.519953	2.69241	4.3135	0.00205772	0.179376	-1.02809	ZNF192P1
11720409_s_at	0.519291	2.43361	3.38959	0.00827151	0.292971	-2.3414	CYP1B1
11735236_x_at	0.518636	2.54068	3.64565	0.00556208	0.255524	-1.96558	SNX7
11755850_a_at	0.518474	3.54556	4.17889	0.00250175	0.189787	-1.2115	ZBTB10
11726042_a_at	0.518166	3.94368	3.48345	0.00714514	0.277224	-2.20275	STK17B
11758377_s_at	0.517602	3.43477	3.71204	0.0050249	0.246753	-1.86947	TLR1
11751544_a_at	0.517514	4.38904	3.82058	0.00426143	0.231269	-1.71363	MYO1F
11715346_at	0.516717	6.56147	3.78518	0.00449598	0.235744	-1.76428	EBI3
11717268_a_at	0.515374	4.25861	3.37266	0.00849368	0.2957	-2.36651	CAMK2G
11727768_at	0.514746	5.99655	3.3587	0.00868171	0.295904	-2.38725	BNC2
11756228_s_at	0.514445	5.76148	4.25963	0.0022244	0.184319	-1.10114	NECAP2
11721588_at	0.514268	8.81638	3.90724	0.00374029	0.221219	-1.59041	TRAF1
11721870_s_at	0.514003	4.95184	3.70512	0.00507825	0.247117	-1.87946	HIF1AN
11729000_x_at	0.513531	1.84942	4.58672	0.00139524	0.155355	-0.665023	CD84
11733422_a_at	0.512907	5.02522	3.63262	0.00567442	0.257098	-1.98451	LRRFIP2
11754603_a_at	0.512809	3.01491	3.54109	0.00653426	0.270115	-2.1181	DUSP18
11760916_at	0.512438	4.2139	4.57843	0.00141157	0.156304	-0.675857	MLH1
11745987_a_at	0.512436	5.33027	3.48867	0.00708743	0.277212	-2.19507	GUCY1B3
11752189_a_at	0.512282	5.28614	3.3594	0.0086721	0.295904	-2.3862	ARHGEF6
11715147_at	0.510697	3.16762	3.69983	0.00511941	0.247385	-1.8871	C3orf15
11717341_at	0.508766	3.85962	3.39333	0.00822328	0.292971	-2.33586	PTGFRN
11718394_at	0.50873	2.81239	4.50875	0.00155713	0.161217	-0.767362	JUN
11726271_a_at	0.508578	2.26076	3.48818	0.00709286	0.277212	-2.19579	ATP1B1
11737171_at	0.508059	5.99156	4.68597	0.00121486	0.151978	-0.536268	CD80
11727977_a_at	0.508033	4.25767	3.43893	0.00765797	0.285754	-2.2684	SRGAP1
11755903_x_at	0.507975	2.82238	3.82345	0.004243	0.231204	-1.70953	N4BP2L1
11750170_a_at	0.505929	7.91253	3.88022	0.00389508	0.225249	-1.62871	TRIM22
11737439_x_at	0.505716	5.79821	3.80462	0.00436556	0.233735	-1.73645	BMF
11728340_a_at	0.505516	4.18916	3.62409	0.00574927	0.258592	-1.99691	RTN4IP1
11721283_a_at	0.505243	5.97425	4.98306	0.000809616	0.13586	-0.160968	CDS2
11716485_at	0.504986	3.43952	3.52798	0.00666827	0.271163	-2.13733	STK38
11728108_a_at	0.502962	4.38653	3.77305	0.00457949	0.237523	-1.78168	GHRL
11725416_at	0.502507	4.82457	4.48136	0.00161867	0.163811	-0.803542	NKG7
11757184_a_at	0.502176	3.293	3.44229	0.00761791	0.285445	-2.26343	SC5DL
11722137_a_at	0.501022	7.4567	4.00788	0.00321865	0.212368	-1.44871	GUCY1A3
