# Supplementary material for: The transcriptional repressor HDAC7 promotes apoptosis and c-Myc downregulation in particular types of leukemia and lymphoma
Source: Cell Death Dis. 2015 Feb 12;6(2):e1635–. doi: 10.1038/cddis.2014.594 (PMC4669785; doi:10.1038/cddis.2014.594)
Supplement: Supplementary Dataset S2 [file cddis2014594x10.xls]

## Sheet: Hoja1
ID	logFC	AveExpr	t	P.Value	adj.P.Val	B	Gene
11747860_x_at	-0.598607	6.48924	-3.91131	0.00371753	0.220895	-1.58465	ABCE1
11718016_a_at	-0.841112	5.36128	-3.8626	0.00399972	0.226464	-1.65375	ADARB1
11719611_at	-0.54019	3.5394	-4.18168	0.00249158	0.189787	-1.20767	ADO
11756742_a_at	-0.67859	6.52086	-3.93328	0.00359722	0.218784	-1.5536	AGPAT5
11730924_at	-1.39684	5.31678	-3.84218	0.00412469	0.229136	-1.68281	AICDA
11743986_at	-0.579633	5.63656	-5.10627	0.000686773	0.128997	-0.00978881	AKAP1
11723890_a_at	-1.25157	5.97782	-5.15725	0.000641971	0.127722	0.0520093	ANKRD13B
11721917_a_at	-0.774962	5.99666	-5.35187	0.000497921	0.116192	0.283786	ANKRD37
11734818_at	-0.73793	3.09459	-3.86526	0.00398374	0.226464	-1.64996	APBB2
11748814_a_at	-0.655972	5.70636	-3.82213	0.00425148	0.231204	-1.71142	ARHGAP17
11736111_a_at	-1.48231	4.61337	-6.95657	7.42223e-05	0.0608691	1.95863	ARHGAP18
11718926_a_at	-0.833335	6.36514	-4.03174	0.00310671	0.209315	-1.41535	ARID5B
11721824_a_at	-0.633017	7.83297	-4.2353	0.00230434	0.185659	-1.13428	ARPC5L
11726674_at	-0.998239	4.27182	-4.89907	0.000906868	0.142633	-0.265533	ASCL1
11762538_at	-0.6858	2.74556	-3.95985	0.00345722	0.216617	-1.51614	ATP8A1
11758202_s_at	-0.648891	4.28014	-4.76242	0.00109305	0.145895	-0.438237	ATPIF1
11718715_a_at	-0.609721	6.18029	-5.80149	0.000282458	0.0968607	0.79471	B4GALT2
11735221_a_at	-0.845949	5.17051	-4.3816	0.00186589	0.170775	-0.93642	BTLA
11717444_at	-0.569912	6.11513	-4.74198	0.00112427	0.146009	-0.464348	BYSL
11745634_a_at	-0.621663	6.0613	-3.97129	0.00339875	0.215498	-1.50005	C10orf137
11721899_x_at	-0.766333	6.17596	-4.25455	0.00224082	0.185059	-1.10805	C12orf24
11723719_at	-0.520635	5.58531	-4.28632	0.00214007	0.181685	-1.06488	C12orf45
11753955_a_at	-0.529187	6.1786	-4.02389	0.00314305	0.210614	-1.42631	C16orf13
11720695_at	-0.82465	3.7503	-4.81993	0.00101011	0.145035	-0.365165	C1orf54
11728950_at	-0.903095	6.66493	-4.00655	0.00322501	0.212368	-1.45057	C3orf45
11735813_a_at	-0.863699	5.11231	-5.01565	0.000774961	0.134169	-0.120718	C8orf59
11718531_a_at	-0.595527	6.49705	-4.39877	0.00182062	0.169648	-0.91344	CAD
11728027_x_at	-0.731026	6.35394	-3.8412	0.00413084	0.22922	-1.68422	CCDC58
11756681_a_at	-0.730994	5.37941	-4.94161	0.00085612	0.138787	-0.212416	CCDC86
11739483_a_at	-0.558984	3.36464	-4.79238	0.00104896	0.145109	-0.400102	CCDC88A
11762754_at	-0.808777	2.5534	-4.80861	0.00102588	0.145035	-0.379506	CCT8
11739615_at	-0.97787	7.80559	-5.40454	0.000465256	0.113251	0.345402	CD3EAP
11722721_a_at	-0.543394	6.43162	-4.04373	0.00305198	0.20876	-1.3986	CENPV
11752268_a_at	-1.09862	5.02103	-7.9285	2.71319e-05	0.0408039	2.78942	CERKL
11719564_a_at	-0.531959	7.90954	-4.78323	0.00106222	0.145761	-0.411734	CHCHD8
11723630_a_at	-0.505375	5.73832	-4.58598	0.0013967	0.155355	-0.665997	CRYBG3
11761416_x_at	-0.522244	2.12891	-4.18166	0.00249165	0.189787	-1.2077	CTHRC1
11731465_a_at	-0.907346	5.08733	-5.32379	0.000516343	0.117615	0.250746	CTSC
11748263_a_at	-0.522831	4.48138	-3.98657	0.00332227	0.21532	-1.47859	DCAF17
11727724_a_at	-1.04534	2.88238	-5.51574	0.000403672	0.109155	0.47394	DDN
11727950_s_at	-0.758059	7.24417	-5.3247	0.000515737	0.117615	0.251814	DHX33
11752995_a_at	-0.506335	5.64061	-4.60585	0.00135837	0.155316	-0.640086	DLAT
11741881_a_at	-0.614824	3.33439	-4.13375	0.00267274	0.197009	-1.27367	DMKN
11749828_a_at	-0.69001	4.58511	-3.77205	0.00458643	0.237523	-1.78311	DPH2
11715751_a_at	-0.589188	2.54534	-5.22246	0.000589227	0.121248	0.130386	DPYSL3
11758911_at	-0.520188	2.67203	-4.20694	0.00240144	0.187952	-1.17305	DYRK2
11742945_a_at	-0.620539	8.16439	-4.35192	0.00194703	0.174829	-0.976276	EBNA1BP2
11719749_a_at	-0.550611	5.1314	-4.82189	0.0010074	0.145035	-0.36268	EBPL
11737718_a_at	-0.777353	6.07463	-4.25016	0.00225517	0.185398	-1.11403	EEF1E1
11718830_s_at	-0.661055	6.78379	-4.619	0.00133361	0.154592	-0.622966	EHD1
11754340_a_at	-0.569109	6.1187	-5.06465	0.000725852	0.13179	-0.0605633	ELAC2
11752840_a_at	-0.722704	5.8506	-5.11154	0.000681983	0.128997	-0.00337211	ELL2
11757845_s_at	-0.672593	4.36621	-3.72342	0.00493851	0.243893	-1.85306	ENDOD1
11725101_at	-0.669857	7.05888	-3.99345	0.00328844	0.214422	-1.46894	ESF1
11743813_a_at	-0.651683	4.91196	-4.27551	0.0021738	0.182267	-1.07955	EVI2B
11716943_at	-0.546811	8.04315	-3.88752	0.00385264	0.224107	-1.61836	EXOSC5
11718491_x_at	-0.530578	7.48235	-4.93506	0.000863726	0.138871	-0.22057	FABP5
11726460_at	-0.817916	4.9606	-4.24973	0.00225655	0.185398	-1.11461	FAM117B
11746524_a_at	-0.643998	3.52645	-3.84718	0.00409373	0.228444	-1.67569	FAM81A
11737195_a_at	-0.592454	2.39782	-3.7508	0.00473691	0.23969	-1.81364	FAM82A1
11750165_a_at	-0.540155	5.84551	-5.20777	0.000600685	0.122626	0.112795	FARSB
11736685_a_at	-0.585763	5.91951	-3.79493	0.00443004	0.234353	-1.75031	FGF5
11733701_a_at	-0.555055	6.37812	-3.99296	0.00329084	0.214422	-1.46962	FKBP11
11728510_x_at	-0.520634	2.58764	-3.72974	0.00489115	0.243012	-1.84395	FKTN
11724478_s_at	-0.550029	2.3921	-4.55759	0.00145351	0.157464	-0.703142	FOSL1
11727929_a_at	-0.737585	6.62219	-4.26024	0.00222244	0.184319	-1.10031	FOXO1
11724284_at	-0.633061	6.71924	-4.99598	0.000795681	0.13586	-0.144989	FRMD4A
11736507_s_at	-0.741049	3.84051	-4.87697	0.000934494	0.144304	-0.293239	FRMD6
11763066_at	-0.520047	3.27059	-4.47364	0.00163651	0.164022	-0.813775	GAFA3
11729370_at	-0.518511	3.6069	-4.21746	0.00236491	0.18688	-1.15865	GANC
11756855_a_at	-0.701401	4.21804	-3.72394	0.00493453	0.243893	-1.8523	GCNT2
11742740_at	-0.616933	5.53711	-5.31801	0.000520226	0.117615	0.243929	GEMIN5
11721554_a_at	-0.513523	8.06449	-4.42335	0.00175782	0.166497	-0.880606	GLT25D1
11723239_a_at	-0.915586	5.6463	-4.18004	0.00249755	0.189787	-1.20992	GNG7
11749333_a_at	-0.766269	7.27238	-5.99358	0.000223551	0.0854923	1.00277	GNL3
11743208_at	-1.4902	6.4302	-6.0518	0.00020845	0.0836954	1.06465	GPRC5D
11750488_a_at	-0.570027	7.15623	-3.81779	0.00427942	0.23199	-1.71761	GRAP2
11747960_x_at	-0.547129	7.3051	-5.39648	0.000470101	0.113251	0.336002	GTF3A
11717036_a_at	-0.836443	6.03795	-5.33035	0.000511975	0.117615	0.258475	HDAC5
11747801_a_at	-0.956951	4.27437	-3.75153	0.00473164	0.23969	-1.81259	HDAC9
11728130_a_at	-0.654619	5.66855	-4.54043	0.00148904	0.157464	-0.725651	HEATR2
11722321_at	-0.743417	3.3298	-4.87143	0.000941559	0.144304	-0.300197	HHEX
11737435_at	-1.03029	6.205	-6.26014	0.000162881	0.0788631	1.28163	HMX2
11727046_at	-0.933205	5.18644	-6.38126	0.000141475	0.0735462	1.40464	HPDL
11757115_s_at	-1.36364	4.80129	-8.07714	2.34589e-05	0.0408039	2.9058	HSPA8
11718276_x_at	-0.63174	6.9074	-3.77413	0.00457194	0.237424	-1.78012	IFRD2
11749912_x_at	-1.54066	5.57355	-12.0936	8.83649e-07	0.01091	5.23468	IGFBP3
11742241_a_at	-0.760695	6.92122	-3.86619	0.00397814	0.226464	-1.64864	IKZF3
11720380_a_at	-0.675664	5.33204	-5.10034	0.000692198	0.129249	-0.0170028	IMPDH1
11754244_x_at	-0.577083	3.29648	-3.99846	0.00326404	0.21379	-1.46191	INO80B
11762697_at	-0.535362	3.06631	-5.16017	0.000639504	0.127722	0.0555324	INPP5E
11717509_at	-0.908809	9.74253	-5.91174	0.000246828	0.090872	0.914861	IRF4
11724345_at	-1.31367	5.2427	-5.45426	0.000436546	0.112876	0.403131	ITGA4
11731932_a_at	-0.701967	5.27459	-4.64913	0.0012787	0.153825	-0.583862	KANK1
11754205_a_at	-0.564356	4.61511	-3.76655	0.00462487	0.237732	-1.791	KAT6B
11719725_at	-0.602739	7.04422	-4.03348	0.00309871	0.209061	-1.41292	KIAA0020
11763141_at	-0.785655	5.96243	-5.30109	0.000531778	0.117769	0.223935	KIAA0930
11723962_at	-0.532032	6.30374	-4.55579	0.0014572	0.157464	-0.7055	KIAA1143
11731139_s_at	-0.504314	4.86936	-3.87591	0.00392041	0.225934	-1.63483	KLHL8
11718232_s_at	-0.6093	4.64411	-4.52292	0.00152627	0.158353	-0.748682	KTI12
11742184_a_at	-0.803825	5.84763	-3.75967	0.00467345	0.23896	-1.80088	LAMA3
11754815_a_at	-0.788654	5.14439	-4.2171	0.00236616	0.18688	-1.15915	LDLRAP1
11736566_a_at	-0.549373	4.99963	-4.62831	0.00131638	0.154592	-0.610868	LEF1
11748131_a_at	-0.669941	4.94673	-6.06644	0.000204832	0.0836954	1.08012	LGALS8
11754258_a_at	-0.634674	4.79003	-5.68754	0.000325251	0.100368	0.668423	LIAS
11722349_a_at	-0.798071	4.4446	-7.37703	4.74425e-05	0.0503682	2.33344	LIME1
11722297_s_at	-0.61361	4.70695	-3.7212	0.00495524	0.244231	-1.85626	LRFN4
11722840_s_at	-0.612089	5.27514	-4.04749	0.00303507	0.208434	-1.39336	LYAR
11744596_a_at	-1.08202	4.55556	-5.51962	0.000401689	0.109155	0.478388	LYPD6B
11729687_at	-0.53725	6.03875	-4.00073	0.00325302	0.213723	-1.45872	LYRM7
11725565_at	-0.516912	3.62897	-3.99956	0.00325868	0.213723	-1.46036	MANEA
11749122_a_at	-0.51308	4.53175	-3.84391	0.00411397	0.229056	-1.68035	MAP7D3
11759301_at	-0.644462	3.0188	-4.40464	0.00180542	0.169189	-0.905595	MAPRE2
11724814_s_at	-0.505754	4.27114	-3.95434	0.00348579	0.216617	-1.52391	MED13L
11734142_a_at	-0.735972	6.14562	-4.8336	0.000991397	0.145035	-0.34787	METTL8
11726303_a_at	-0.558629	2.51756	-4.1654	0.0025516	0.192387	-1.23005	MFSD4
11717764_x_at	-0.722244	8.06837	-4.64333	0.00128909	0.154148	-0.591387	MGLL
11729172_s_at	-0.599292	8.15638	-5.30509	0.000529022	0.117686	0.228666	MKI67IP
11744376_a_at	-0.671654	5.23099	-5.15215	0.000646305	0.127722	0.0458495	MPI
11723860_a_at	-0.622648	6.21191	-3.96616	0.00342481	0.215518	-1.50726	MPP6
11718011_a_at	-0.540057	7.8807	-4.13814	0.00265559	0.196595	-1.26762	MRPL4
11722190_at	-0.717782	9.55493	-5.43374	0.000448153	0.113251	0.379361	MTDH
11731154_x_at	-0.522428	5.49062	-4.73545	0.00113446	0.146248	-0.472714	MTRR
11750032_a_at	-0.714461	6.24402	-4.52362	0.00152477	0.158353	-0.747764	MYBBP1A
11745021_a_at	-0.974645	7.78437	-4.67453	0.00123432	0.152016	-0.551032	MYC
11727802_s_at	-0.602834	6.70841	-4.81567	0.00101602	0.145035	-0.370562	MYCBP
11718067_at	-0.587871	5.25669	-4.04799	0.0030328	0.208434	-1.39266	MYO1E
11715395_a_at	-1.63466	6.59605	-4.01457	0.00318684	0.212048	-1.43935	NA
11743709_at	-0.937445	5.73148	-3.78756	0.00447981	0.235612	-1.76087	NAA15
11742280_a_at	-0.517748	4.33256	-4.02503	0.00313776	0.210546	-1.42472	NAF1
11743110_at	-0.74492	5.04349	-4.7847	0.00106008	0.145761	-0.409868	NAMPT
11758314_s_at	-0.569009	6.51813	-4.7406	0.00112642	0.146009	-0.466123	NDUFAF2
11722604_s_at	-0.660857	5.83337	-3.93767	0.0035737	0.218429	-1.54741	NEFH
11716763_a_at	-0.545355	3.53385	-4.12599	0.00270334	0.198376	-1.28439	NELF
11722268_a_at	-0.521473	3.15968	-3.72527	0.00492457	0.243746	-1.85039	NFRKB
11758928_at	-0.805467	4.96606	-5.75239	0.000300095	0.0968607	0.740557	NLN
11750949_a_at	-0.649674	5.53232	-4.79711	0.00104218	0.145035	-0.394098	NMT2
11715301_s_at	-0.865035	8.21453	-6.21115	0.000172523	0.0788911	1.23122	NOP16
11737775_a_at	-0.695582	7.39135	-5.15071	0.000647541	0.127722	0.0441015	NOP2
11755342_x_at	-0.517887	8.78603	-4.56024	0.0014481	0.157464	-0.699662	NOP56
11717502_a_at	-0.539116	5.89719	-5.03549	0.000754664	0.132209	-0.0963192	NUB1
11727077_at	-1.03076	4.7137	-4.85261	0.000966009	0.144455	-0.323885	NUFIP1
11750468_a_at	-0.625713	4.4535	-4.8437	0.000977822	0.144583	-0.335121	NUP35
11723412_s_at	-0.606503	7.22462	-4.01485	0.0031855	0.212048	-1.43895	PA2G4
11744814_a_at	-0.660333	6.55221	-4.93256	0.000866658	0.138871	-0.223694	PCM1
11736133_s_at	-0.789438	5.91773	-5.09041	0.000701391	0.129734	-0.0291032	PHF19
11737981_a_at	-0.603685	4.76125	-4.47327	0.00163736	0.164022	-0.814265	PHF6
11735599_a_at	-1.04594	5.8572	-7.13675	6.1124e-05	0.0548849	2.12224	PIK3R6
11746116_a_at	-0.576692	4.92923	-4.55279	0.00146336	0.157464	-0.709432	PINX1
11725448_at	-0.776766	4.95236	-5.0533	0.000736921	0.132209	-0.0744612	PLD6
11754885_x_at	-0.610242	5.12271	-4.47865	0.00162491	0.163811	-0.807137	PLEKHH3
11721699_a_at	-0.533953	4.45089	-4.92826	0.000871704	0.138871	-0.229047	PMS1
11729186_at	-0.681927	5.03535	-5.2813	0.000545641	0.118069	0.200492	PNO1
11718400_a_at	-0.606021	7.50802	-5.30743	0.000527414	0.117686	0.231437	PNP
11740007_at	-1.05339	4.91322	-4.50643	0.00156224	0.161393	-0.770416	POLR3G
11730681_at	-0.581633	3.16838	-4.76744	0.00108552	0.145761	-0.431836	PPAPDC1B
11719717_x_at	-0.512105	7.86775	-4.33525	0.00199425	0.177136	-0.998723	PPP1R14B
11726218_a_at	-1.50709	3.99349	-5.84604	0.000267427	0.0957041	0.843502	PRDM1
11723383_a_at	-0.678982	4.52227	-4.46117	0.00166571	0.164882	-0.8303	PRR3
11762476_at	-0.71811	2.75906	-4.84979	0.000969728	0.144455	-0.327437	PTPRB
11755540_a_at	-0.837538	5.01325	-4.11334	0.00275407	0.200905	-1.30188	PUS7
11757394_a_at	-0.557824	5.61826	-3.87799	0.00390817	0.225742	-1.63188	PWP2
11723367_a_at	-0.561249	4.04156	-3.7453	0.00477667	0.239919	-1.82154	RAB26
11720808_a_at	-0.524336	6.00428	-4.27412	0.00217818	0.182324	-1.08144	RABEPK
11756210_a_at	-0.563847	6.53301	-4.6374	0.0012998	0.154307	-0.599076	RCL1
11758210_s_at	-0.559381	7.41596	-4.23302	0.002312	0.185659	-1.1374	RG9MTD1
11729161_s_at	-0.647359	6.4007	-4.19709	0.00243618	0.189143	-1.18654	RPF2
11733815_at	-0.704713	5.47816	-4.74267	0.0011232	0.146009	-0.463466	RPL22L1
11759540_a_at	-0.59128	7.31182	-5.23046	0.000583083	0.120992	0.139957	RPL35A
11759823_at	-0.84969	5.41245	-4.39139	0.00183993	0.170481	-0.923307	RPL37A
11718300_at	-0.934736	5.77167	-6.7039	9.80576e-05	0.0682067	1.72136	RPP25
11725714_a_at	-0.666118	7.85362	-5.75384	0.000299555	0.0968607	0.74217	RPS14
11721194_a_at	-0.561434	5.34905	-4.64525	0.00128565	0.154109	-0.588898	RRP1B
11722828_s_at	-0.528079	5.986	-4.46893	0.00164747	0.1647	-0.82001	SDAD1
11731452_s_at	-0.837959	3.87522	-6.75488	9.2644e-05	0.0682067	1.76999	SEC62
11718862_at	-0.520572	2.7079	-3.9177	0.00368208	0.220416	-1.57561	SEC63
11762076_at	-0.695291	5.71575	-3.99132	0.00329888	0.214422	-1.47192	SERHL2
11756106_a_at	-0.81251	3.14531	-3.8228	0.00424716	0.231204	-1.71046	SETBP1
11749330_a_at	-0.648089	5.28944	-4.79504	0.00104514	0.145035	-0.396724	SIGMAR1
11726809_x_at	-1.50933	5.21894	-6.18015	0.000178945	0.0810767	1.19913	SLC12A8
11725662_a_at	-0.540889	2.07588	-4.47523	0.0016328	0.164022	-0.81166	SLC16A14
11721590_a_at	-0.535134	5.20337	-4.45161	0.0016885	0.165565	-0.842994	SLC17A9
11724064_a_at	-0.975719	5.99153	-6.79473	8.86403e-05	0.0680194	1.80773	SLC25A19
11747741_a_at	-0.58876	4.11045	-4.98141	0.000811417	0.13586	-0.163014	SLC25A22
11759618_a_at	-1.00671	5.37407	-4.29856	0.00210256	0.180901	-1.0483	SLC25A37
11734147_a_at	-0.590348	6.56316	-4.10216	0.00279978	0.202407	-1.31737	SLC6A4
11716270_a_at	-0.549138	9.33628	-4.53189	0.00150706	0.157464	-0.736873	SLIRP
11728579_a_at	-0.641824	3.43046	-5.04085	0.00074927	0.132209	-0.0897284	SLMO1
11753858_a_at	-0.861723	8.9648	-4.96397	0.000830687	0.137633	-0.184627	SNHG12
11763697_s_at	-0.845923	6.3265	-5.86818	0.000260285	0.0938278	0.867625	SNHG9
11757116_x_at	-0.764716	4.68903	-3.91062	0.00372139	0.220895	-1.58563	SNORA26
11757158_x_at	-0.844177	5.41506	-5.99786	0.0002224	0.0854923	1.00734	SNORA3
11763888_at	-0.996337	4.66547	-6.15083	0.00018526	0.0831751	1.16864	SNORA33
11757155_x_at	-0.651589	6.43483	-4.60524	0.00135952	0.155316	-0.640876	SNORA45
11757140_at	-0.810358	4.21541	-3.83174	0.0041902	0.230186	-1.6977	SNORA52
11757126_x_at	-0.767823	3.53518	-4.57149	0.0014254	0.156781	-0.68494	SNORA74A
11763896_at	-0.615319	6.12962	-4.3531	0.00194375	0.174829	-0.974696	SNORA76
11757167_x_at	-0.74006	6.57722	-3.75087	0.00473636	0.23969	-1.81353	SNORD14D
11759421_at	-0.650562	4.43651	-4.04041	0.00306706	0.209061	-1.40324	SNRNP70
11763188_a_at	-0.861041	7.6313	-6.61804	0.000107973	0.0707126	1.63861	SNX5
11745977_a_at	-0.847059	6.06539	-5.03445	0.000755714	0.132209	-0.0975968	SOX12
11720991_s_at	-0.640741	5.26247	-3.79912	0.00440202	0.234353	-1.74431	SOX2
11715602_s_at	-1.30038	4.25941	-8.73505	1.26267e-05	0.0377401	3.39005	SPARC
11720927_a_at	-0.77	9.22629	-6.46466	0.000128529	0.0723572	1.48803	SRM
11743998_s_at	-0.704852	4.15913	-5.08211	0.000709171	0.130198	-0.0392246	SSBP4
11717719_a_at	-0.9099	8.56887	-4.55032	0.00146845	0.157464	-0.712672	ST6GAL1
11754275_s_at	-0.7748	5.24852	-4.22486	0.00233957	0.186617	-1.14853	ST6GALNAC4
11721436_a_at	-0.702636	2.50225	-5.95929	0.000232998	0.0871729	0.966071	STC2
11749526_a_at	-0.558871	7.82984	-3.74495	0.00477924	0.239919	-1.82205	STK38L
11756674_s_at	-0.542338	5.51303	-4.07997	0.00289283	0.204584	-1.34815	STRBP
11720598_x_at	-1.50091	6.07647	-9.40153	6.99952e-06	0.0318949	3.83326	SUB1
11735778_a_at	-0.713647	4.30244	-4.40074	0.00181551	0.169491	-0.910807	SYNE2
11730436_x_at	-0.77875	7.12591	-5.26407	0.000558028	0.118069	0.180029	TAF1D
11753234_a_at	-0.578279	4.05913	-4.77412	0.0010756	0.145761	-0.42333	TAMM41
11752324_a_at	-1.41409	5.50227	-7.72237	3.33144e-05	0.0410456	2.62353	TBC1D30
11746744_a_at	-0.550016	5.20002	-4.20218	0.00241816	0.188472	-1.17957	TBC1D4
11755059_s_at	-0.627562	7.66186	-4.75959	0.00109732	0.146009	-0.441851	TCF3
11752055_a_at	-1.08722	4.64248	-7.47292	4.29534e-05	0.0487848	2.41556	TERT
11733218_at	-0.98784	4.6167	-8.23465	2.01536e-05	0.0408039	3.02624	TFAP4
11755595_a_at	-0.63949	2.53762	-5.24072	0.000575307	0.119882	0.15221	TGDS
11732139_at	-0.61857	6.96749	-3.80925	0.00433508	0.232962	-1.72983	TIMM13
11735122_at	-0.543007	4.95819	-3.95245	0.00349564	0.216617	-1.52657	TIMM8A
11738484_x_at	-0.572964	7.90947	-4.23753	0.0022969	0.185654	-1.13125	TNFRSF13B
11751841_a_at	-2.33564	7.43347	-4.28121	0.00215595	0.182007	-1.07182	TNFRSF17
11721737_a_at	-1.70984	5.47637	-7.26132	5.35576e-05	0.0513709	2.23272	TNFRSF19
11745635_a_at	-0.754094	6.15878	-4.00657	0.00322491	0.212368	-1.45054	TNIK
11756600_a_at	-0.692669	5.56345	-3.94321	0.00354422	0.217976	-1.53959	TPD52
11721498_a_at	-0.526972	5.03129	-3.89153	0.0038295	0.223935	-1.61267	TPST2
11731526_s_at	-0.763316	4.37245	-7.20372	5.69201e-05	0.0520566	2.1819	TRIP13
11742936_a_at	-0.681912	4.07458	-3.90752	0.00373868	0.221219	-1.59001	TSEN2
11748825_x_at	-0.596592	4.87851	-3.96486	0.00343151	0.215609	-1.5091	TTLL12
11715791_at	-0.673063	7.07626	-5.7247	0.000310567	0.097692	0.709845	TUBG1
11728224_a_at	-0.953265	6.62199	-4.32475	0.00202462	0.178199	-1.01289	UBE2J1
11719878_at	-0.520583	3.33863	-4.23976	0.00228945	0.185654	-1.1282	UBXN2B
11725084_a_at	-0.613576	5.36648	-3.8135	0.00430726	0.232318	-1.72374	UCHL5
11722607_at	-0.669135	4.71579	-5.41939	0.000456472	0.113251	0.362689	UFSP2
11734683_at	-0.696219	4.12344	-4.18533	0.00247833	0.189787	-1.20266	UMPS
11752450_a_at	-0.669144	6.07749	-4.04581	0.00304263	0.208434	-1.39571	UNC13B
11733910_at	-0.704633	4.48981	-4.03861	0.00307524	0.209061	-1.40575	UTP15
11722418_at	-0.543225	6.39559	-4.64155	0.00129229	0.154157	-0.59369	UTP3
11743988_x_at	-0.537762	6.42148	-3.83046	0.00419834	0.230377	-1.69954	VARS
11731657_s_at	-1.18665	5.30465	-6.1292	0.000190073	0.0836954	1.14606	VAV3
11759042_at	-0.635946	3.08748	-4.85404	0.000964137	0.144455	-0.322092	VKORC1L1
11723739_s_at	-0.698459	4.72063	-3.97898	0.00336003	0.215498	-1.48925	WDR36
11755512_x_at	-1.11911	5.87913	-5.51418	0.000404474	0.109155	0.472146	ZFAT
11727194_a_at	-0.541352	5.11624	-4.30476	0.00208383	0.179602	-1.03991	ZNF202
11729877_at	-0.618487	3.55756	-4.62971	0.00131382	0.154592	-0.609056	ZNF445
11717158_at	-0.504559	7.28751	-3.80485	0.00436399	0.233735	-1.73611	ZNF593
11736382_at	-1.0507	3.37891	-7.85819	2.90862e-05	0.0408039	2.73343	ZNF697
11759550_at	-0.710886	4.93231	-4.13558	0.00266555	0.196773	-1.27114	ZNFX1-AS1
